# Supplementary material for: Dissecting the Role of PCDH19 in Clustering Epilepsy by Exploiting Patient-Specific Models of Neurogenesis
Source: J Clin Med. 2021 Jun 23;10(13):2754. doi: 10.3390/jcm10132754 (PMC8268119; doi:10.3390/jcm10132754)
Supplement: Supplementary file 1 [file jcm-10-02754-s001.zip]

Archive with 1 entries (1 files):
- jcm-1240324-supplementary.pdf
